# Supplementary material for: Transfer of invertebrates with hay during restoration operations of extensively managed grasslands in Switzerland
Source: J Insect Conserv. 2020 Nov 13;25(1):189–94. doi: 10.1007/s10841-020-00282-8 (PMC7882554; doi:10.1007/s10841-020-00282-8)
Supplement: Supplementary file 1 — Supplementary file1 (XLSX 17 KB) [file 10841_2020_282_MOESM1_ESM.xlsx]

## Sheet: Data
Region	meadow_ID	Plot	Coordinate_x	Coordinates_y	Date	Transfertechnique	Mowingmachine	total	Orthopterans	Beetles	Auchenorrhyncha	True bugs	Earwings	Flies	Spiders	Hymenopterans	Sternorrhyncha	Lepidopterans	Snail	Caddisflies	Isopods	Springtails	Net-winged insects	Larvae
Worb	WO_hh	1	2610239	1195889	2019-06-14	loading vehicle	hand motor balk mower	26	0	11	0	2	2	0	1	1	0	0	9	0	0	0	0	5
Worb	WO_hh	2	2610239	1195889	2019-06-14	loading vehicle	hand motor balk mower	57	0	12	0	7	1	1	8	0	13	0	13	0	1	0	1	10
Worb	WO_hh	3	2610239	1195889	2019-06-14	loading vehicle	hand motor balk mower	34	0	14	0	2	2	2	4	0	0	0	10	0	0	0	0	3
Worb	WO_hp	1	2611674	1195647	2019-06-14	loading vehicle	hand motor balk mower	24	0	10	0	0	1	5	0	0	2	0	4	0	1	1	0	2
Worb	WO_hp	2	2611674	1195647	2019-06-14	loading vehicle	hand motor balk mower	8	0	4	0	1	0	0	0	0	2	0	1	0	0	0	0	2
Worb	WO_hp	3	2611674	1195647	2019-06-14	loading vehicle	hand motor balk mower	8	0	2	1	0	0	1	2	0	1	0	1	0	0	0	0	0
Hessigkofen	HE_hh	1	2601691	1218873	2019-06-17	loading vehicle	rotary disc mower	3	1	1	0	1	0	0	0	0	0	0	0	0	0	0	0	0
Hessigkofen	HE_hh	2	2601691	1218873	2019-06-17	loading vehicle	rotary disc mower	1	0	0	1	0	0	0	0	0	0	0	0	0	0	0	0	0
Hessigkofen	HE_hh	3	2601691	1218873	2019-06-17	loading vehicle	rotary disc mower	5	0	3	0	1	0	0	1	0	0	0	0	0	0	0	0	0
Hessigkofen	HE_hh	4	2601691	1218873	2019-06-17	loading vehicle	rotary disc mower	0	0	0	0	0	0	0	0	0	0	0	0	0	0	0	0	0
Hessigkofen	HE_hp	1	2602342	1218887	2019-06-17	loading vehicle	rotary disc mower	10	0	10	0	0	0	0	0	0	0	0	0	0	0	0	0	0
Hessigkofen	HE_hp	2	2602342	1218887	2019-06-17	loading vehicle	rotary disc mower	1	0	1	0	0	0	0	0	0	0	0	0	0	0	0	0	0
Hessigkofen	HE_hp	3	2602342	1218887	2019-06-17	loading vehicle	rotary disc mower	3	0	1	1	0	1	0	0	0	0	0	0	0	0	0	0	1
Hessigkofen	HE_hp	4	2602342	1218887	2019-06-17	loading vehicle	rotary disc mower	7	0	5	0	1	1	0	0	0	0	0	0	0	0	0	0	0
Deitingen	DE_hh	1	2613991	1230379	2019-06-18	loading vehicle	hand motor balk mower	3	0	3	0	0	0	0	0	0	0	0	0	0	0	0	0	0
Deitingen	DE_hh	2	2613991	1230379	2019-06-18	loading vehicle	hand motor balk mower	7	0	6	0	0	0	0	1	0	0	0	0	0	0	0	0	2
Deitingen	DE_hh	3	2613991	1230379	2019-06-18	loading vehicle	hand motor balk mower	4	0	4	0	0	0	0	0	0	0	0	0	0	0	0	0	0
Deitingen	DE_hh	4	2613991	1230379	2019-06-18	loading vehicle	hand motor balk mower	9	0	6	0	0	0	0	1	1	1	0	0	0	0	0	0	3
Deitingen	DE_hp	1	2612664	1229835	2019-06-18	loading vehicle	hand motor balk mower	5	0	3	0	1	0	0	0	1	0	0	0	0	0	0	0	0
Deitingen	DE_hp	2	2612664	1229835	2019-06-18	loading vehicle	hand motor balk mower	10	0	6	1	1	0	1	0	0	0	0	1	0	0	0	0	3
Deitingen	DE_hp	3	2612664	1229835	2019-06-18	loading vehicle	hand motor balk mower	6	0	5	0	1	0	0	0	0	0	0	0	0	0	0	0	0
Deitingen	DE_hp	4	2612664	1229835	2019-06-18	loading vehicle	hand motor balk mower	9	0	8	0	0	0	1	0	0	0	0	0	0	0	0	0	0
Duedingen	DU_hh	1	2581096	1187286	2019-06-19	loading vehicle	rotary disc mower	2	0	0	0	1	1	0	0	0	0	0	0	0	0	0	0	0
Duedingen	DU_hh	2	2581096	1187286	2019-06-19	loading vehicle	rotary disc mower	4	0	1	0	2	0	1	0	0	0	0	0	0	0	0	0	0
Duedingen	DU_hh	3	2581096	1187286	2019-06-19	loading vehicle	rotary disc mower	0	0	0	0	0	0	0	0	0	0	0	0	0	0	0	0	0
Duedingen	DU_hp	1	2582090	1187580	2019-06-19	loading vehicle	rotary disc mower	7	0	0	0	2	1	0	2	0	1	0	0	1	0	0	0	0
Duedingen	DU_hp	2	2582090	1187580	2019-06-19	loading vehicle	rotary disc mower	4	1	0	0	1	1	1	0	0	0	0	0	0	0	0	0	1
Duedingen	DU_hp	3	2582090	1187580	2019-06-19	loading vehicle	rotary disc mower	11	0	2	1	2	3	0	2	0	0	1	0	0	0	0	0	0
Duedingen	DU_hp	4	2582090	1187580	2019-06-19	loading vehicle	rotary disc mower	5	0	3	0	1	0	0	0	0	0	0	1	0	0	0	0	0
Muehleberg	MU_hh	1	2584476	1197625	2019-06-24	loading vehicle	rotary disc mower	5	0	5	0	0	0	0	0	0	0	0	0	0	0	0	0	0
Muehleberg	MU_hh	2	2584476	1197625	2019-06-24	loading vehicle	rotary disc mower	10	1	5	0	1	0	2	1	0	0	0	0	0	0	0	0	1
Muehleberg	MU_hh	3	2584476	1197625	2019-06-24	loading vehicle	rotary disc mower	19	1	11	1	5	0	1	0	0	0	0	0	0	0	0	0	0
Muehleberg	MU_hh	4	2584476	1197625	2019-06-24	loading vehicle	rotary disc mower	2	0	1	0	0	0	0	1	0	0	0	0	0	0	0	0	0
Muehleberg	MU_hp	1	2588459	1200847	2019-06-24	loading vehicle	rotary disc mower	4	0	3	0	0	0	0	1	0	0	0	0	0	0	0	0	0
Muehleberg	MU_hp	2	2588459	1200847	2019-06-24	loading vehicle	rotary disc mower	5	0	2	0	2	0	1	0	0	0	0	0	0	0	0	0	0
Muehleberg	MU_hp	3	2588459	1200847	2019-06-24	loading vehicle	rotary disc mower	1	0	1	0	0	0	0	0	0	0	0	0	0	0	0	0	0
Muehleberg	MU_hp	4	2588459	1200847	2019-06-24	loading vehicle	rotary disc mower	5	0	3	0	1	0	0	0	0	1	0	0	0	0	0	0	0
Kirchberg	KI_hh	1	2612418	1215088	2019-06-25	loading vehicle	rotary disc mower	8	0	6	1	1	0	0	0	0	0	0	0	0	0	0	0	1
Kirchberg	KI_hh	2	2612418	1215088	2019-06-25	loading vehicle	rotary disc mower	5	0	4	0	0	0	1	0	0	0	0	0	0	0	0	0	0
Kirchberg	KI_hh	3	2612418	1215088	2019-06-25	loading vehicle	rotary disc mower	5	0	4	0	0	0	0	1	0	0	0	0	0	0	0	0	1
Kirchberg	KI_hh	4	2612418	1215088	2019-06-25	loading vehicle	rotary disc mower	2	0	2	0	0	0	0	0	0	0	0	0	0	0	0	0	0
Kirchberg	KI_hp	1	2613678	1215759	2019-06-25	loading vehicle	rotary disc mower	10	0	7	0	0	0	0	3	0	0	0	0	0	0	0	0	0
Kirchberg	KI_hp	2	2613678	1215759	2019-06-25	loading vehicle	rotary disc mower	1	0	0	0	0	0	0	1	0	0	0	0	0	0	0	0	0
Kirchberg	KI_hp	3	2613678	1215759	2019-06-25	loading vehicle	rotary disc mower	3	0	3	0	0	0	0	0	0	0	0	0	0	0	0	0	2
Kirchberg	KI_hp	4	2613678	1215759	2019-06-25	loading vehicle	rotary disc mower	7	0	6	1	0	0	0	0	0	0	0	0	0	0	0	0	2
Puidoux	PU_hp	1	2551023	1153037	2019-06-26	hay bale	rotary disc mower	3	0	2	0	0	0	0	0	0	0	0	1	0	0	0	0	0
Puidoux	PU_hp	2	2551023	1153037	2019-06-26	hay bale	rotary disc mower	5	0	4	0	0	0	1	0	0	0	0	0	0	0	0	0	1
Puidoux	PU_hp	3	2551023	1153037	2019-06-26	hay bale	rotary disc mower	0	0	0	0	0	0	0	0	0	0	0	0	0	0	0	0	0
Puidoux	PU_hp	4	2551023	1153037	2019-06-26	hay bale	rotary disc mower	0	0	0	0	0	0	0	0	0	0	0	0	0	0	0	0	0
Puidoux	PU_hh	1	2550876	1151591	2019-06-26	loading vehicle	rotary disc mower	5	0	4	0	1	0	0	0	0	0	0	0	0	0	0	0	0
Puidoux	PU_hh	2	2550876	1151591	2019-06-26	loading vehicle	rotary disc mower	6	0	5	0	0	0	0	0	0	1	0	0	0	0	0	0	0
Puidoux	PU_hh	3	2550876	1151591	2019-06-26	loading vehicle	rotary disc mower	3	0	1	0	0	0	0	0	2	0	0	0	0	0	0	0	0
Puidoux	PU_hh	4	2550876	1151591	2019-06-26	loading vehicle	rotary disc mower	1	0	1	0	0	0	0	0	0	0	0	0	0	0	0	0	0
BelmontBroye	BB_hh	1	2570652	1191637	2019-06-28	hay bale	rotary disc mower	1	1	0	0	0	0	0	0	0	0	0	0	0	0	0	0	0
BelmontBroye	BB_hh	2	2570652	1191637	2019-06-28	hay bale	rotary disc mower	0	0	0	0	0	0	0	0	0	0	0	0	0	0	0	0	0
BelmontBroye	BB_hh	3	2570652	1191637	2019-06-28	hay bale	rotary disc mower	0	0	0	0	0	0	0	0	0	0	0	0	0	0	0	0	0
BelmontBroye	BB_hh	4	2570652	1191637	2019-06-28	hay bale	rotary disc mower	0	0	0	0	0	0	0	0	0	0	0	0	0	0	0	0	0
BelmontBroye	BB_hp	1	2567870	1191036	2019-06-28	hay bale	rotary disc mower	0	0	0	0	0	0	0	0	0	0	0	0	0	0	0	0	0
BelmontBroye	BB_hp	2	2567870	1191036	2019-06-28	hay bale	rotary disc mower	0	0	0	0	0	0	0	0	0	0	0	0	0	0	0	0	0
BelmontBroye	BB_hp	3	2567870	1191036	2019-06-28	hay bale	rotary disc mower	0	0	0	0	0	0	0	0	0	0	0	0	0	0	0	0	0
BelmontBroye	BB_hp	4	2567870	1191036	2019-06-28	hay bale	rotary disc mower	0	0	0	0	0	0	0	0	0	0	0	0	0	0	0	0	0
								389

## Sheet: Variables explanation
Appendix 1.
Region = Geographical region with a perimeter of ca. 5 km including all 3 meadow types
Meadow_ID = Meadow specific ID indicating the region and the restoration treatment
Plot = Number of the sampling sheet. Three to four per meadow
Coordinate_x = Coordinates in east-west direction based on the national surveying system LV95 of Switzerland
Coordinate_y = Coordinates in north-south direction based on the national surveying system LV95 of Switzerland
Date = Date of hay transfer and invertebrate sampling
total = Sum of all invertebrates found in this plot
Larvae = Sum of Larvae from all groups except for orthopterans, which were all nymphs and separately listed as orthopterans
